# Supplementary material for: Low Impact of Fall Armyworm (Spodoptera frugiperda Smith) (Lepidoptera: Noctuidae) Across Smallholder Fields in Malawi and Zambia
Source: J Econ Entomol. 2022 Dec 14;115(6):1783–9. doi: 10.1093/jee/toac113 (PMC9748589; doi:10.1093/jee/toac113)
Supplement: toac113_suppl_Supplementary_Material [file toac113_suppl_supplementary_material.zip]

Archive with 1 entries (1 files):
- toac113_suppl_Supplementary_Material.odt
