# Supplementary material for: Low Impact of Fall Armyworm (Spodoptera frugiperda Smith) (Lepidoptera: Noctuidae) Across Smallholder Fields in Malawi and Zambia
Source: J Econ Entomol. 2022 Dec 14;115(6):1783–9. doi: 10.1093/jee/toac113 (PMC9748589; doi:10.1093/jee/toac113)
Supplement: toac113_suppl_Supplementary_Material [file toac113_suppl_supplementary_material.zip › toac113_suppl_Supplementary_Material.odt]

Supplementary Materials
Table S1 Model effects table for Fall armyworm infestation. The model was a binomial GLMM with a log link function. The random term was (1 | Site/Landscape_type/Farmer_name). The dispersion factor was 0.798.


Estimate
SD error
Z value
P value
Intercept
1.382
1.670
0.828
0.4077
Rainfall
-0.002
0.002
-1.493
0.1354
Landscape tree cover
-0.981
0.488
-2.008
0.0223
Scouting time
-2.030
0.269
-7.551
0.0000
Year
-2.108
0.327
-6.456
0.0000
Rainfall:Year
-0.001
0.000
-3.029
0.0025
Rainfall:Scouting
0.002
0.000
6.037
0.0000
Landscape:Scouting
0.579
0.089
6.503
0.0000
Landscape:Year
1.859
0.119
15.665
0.0000


Table S2 Model effects table for FAW leaf damage. Leaf damage was measured on a scale of 0-8, where 0 = no damage. We modelled leaf damage using a GLMM with Poisson distribution and a log link function.  The random term was (1 | Site/Landscape_type/Farmer_name). The dispersion factor was 1.090.


Estimate
SD error
Z value
P value
Intercept
1.110
1.151
0.965
0.3347
Rainfall
-0.002
0.001
-1.762
0.0781
Landscape tree cover
-0.842
0.305
-2.757
0.0029
Scouting time
-0.612
0.134
-4.569
0.0000
Year
-0.778
0.140
-5.569
0.0000
Rainfall:Year
-0.000
0.000
-2.758
0.0058
Rainfall:scouting
0.000
0.000
2.219
0.0026
Landscape:Year
1.312
0.050
26.096
0.0000
Landscape:Scouting
0.210
0.044
4.784
0.0000
Scouting:Year
0.441
0.046
9.603
0.0000


Table S3 Model effects table for FAW severe leaf damage (Davis Score 4-8). Severe leaf damage was modelled using a GLMM with a binomial response (not severely damaged, severely damaged).  The random term was (1 | Site/Landscape_type/Farmer_name). The dispersion factor was 0.314.


Estimate
SD error
Z value
P value
Intercept
-2.647
1.221
-2.168
0.0301
Rainfall
-0.002
0.001
-1.621
0.1049
Landscape tree cover
-1.536
0.392
-3.921
0.0000
Scouting time
-1.322
0.255
-5.191
0.0000
Year
-3.188
0.896
-3.558
0.0004
Rainfall:Year
0.002
0.001
2.609
0.0091
Landscape:Year
2.705
0.361
7.501
0.0000
Scouting:Year
1.432
0.311
4.600
0.0000
